# Supplementary material for: Relational Communication Competence in Nursing Leadership and Management: A Concept Analysis
Source: J Nurs Manag. 2026 Jul 30;2026:1364784. doi: 10.1155/jonm/1364784 (PMC13422642; doi:10.1155/jonm/1364784)
Supplement: Supplementary file 1 — Supporting Information Supporting Table S1. Database‐specific search strategies, applied filters, and records retrieved for PubMed, APA PsycNet, Scopus, and Web of Science. [file JONM-2026-1364784-s001.zip]

Archive with 1 entries (1 files):
- Supplementary_Table_S1.June 27.doc
